# Supplementary material for: Impact of the HLA-DRB1 shared epitope on responses to treatment with tofacitinib or abatacept in patients with rheumatoid arthritis
Source: Arthritis Res Ther. 2021 Aug 31;23:228. doi: 10.1186/s13075-021-02612-w (PMC8407060; doi:10.1186/s13075-021-02612-w)
Supplement: Supplementary file 1 — Additional file 1. . [file 13075_2021_2612_MOESM1_ESM.zip]

Archive with 3 entries (3 files):
- ART_additional figure legend.docx
- ART_additonal figures.pptx
- ART_revised Figure.pptx
